# Supplementary material for: Comparison of Distal Radial, Proximal Radial, and Femoral Access in Patients with ST-Elevation Myocardial Infarction
Source: J Clin Med. 2021 Aug 2;10(15):3438. doi: 10.3390/jcm10153438 (PMC8348546; doi:10.3390/jcm10153438)
Supplement: Supplementary file 1 [file jcm-10-03438-s001.zip]

Archive with 1 entries (1 files):
- jcm-1304523-supplementary.pdf
